# Supplementary material for: Virome Diversity among Mosquito Populations in a Sub-Urban Region of Marseille, France
Source: Viruses. 2021 Apr 27;13(5):768. doi: 10.3390/v13050768 (PMC8145591; doi:10.3390/v13050768)
Supplement: Supplementary file 1 [file viruses-13-00768-s001.zip]

Archive with 5 entries (5 files):
- Supplementary_File_S1.pptx
- Supplementary_File_S2.pdf
- Supplementary_File_S3.pptx
- Supplementary_File_S4.xlsx
- Supplementary_File_S5.pptx
