# Supplementary material for: Virome Diversity among Mosquito Populations in a Sub-Urban Region of Marseille, France
Source: Viruses. 2021 Apr 27;13(5):768. doi: 10.3390/v13050768 (PMC8145591; doi:10.3390/v13050768)
Supplement: Supplementary file 1 [file viruses-13-00768-s001.zip › Supplementary_File_S4.xlsx]

## Sheet: Analysis
Viral Family	Host	Pool	Reads (%)	Nbr Contigs (%)	Contigs length	Contigs number	Best hit (Megan)	Identity	Best hit (nr)	Identity	E-value	Cover	Nbr ORFs	ORFs length	Contig location nbr	Taxonomic annotation (Megan)	Identity	Best hit (nr)	Identity	E-value	Cover
Rhabdoviridae	Vertebrates, Invertebrates, Plants	M4410	/	1 (0,34%)	759 pb	2066	Arboretum virus	0.91	N protein [Arboretum virus]	0.91	2e-83	0.54	1 (0,20%)	124aa	2066	Arboretum virus	0.92	N protein [Arboretum virus]	0.92	2e-74	0.99
		M4412	52 (0,04%)	1 (7,14%)	718 pb	1226	Arboretum virus	0.92	N protein [Arboretum virus	0.92	2e-155	0.96	1 (5,88%)	239 aa	1226	Arboretum virus	0.92	N protein [Arboretum virus	0.92	2e-155	0.96
		M4413	32 (0,04%)	1 (6,67%)	925 pb	6	Arboretum virus	0.96	N protein [Arboretum virus	0.96	0.0	0.87	1 (12,5%)	274aa	6	Arboretum virus	0.96	N protein [Arboretum virus	0.96	0.0	0.98
		M4414	54.117 (39,40%)	6 (6,06%)	431pb	1037	Arboretum virus	0.9	N protein [Arboretum virus	0.9	2e-27	0.41	6 (5,36%)	307aa	117	Arboretum virus	0.96	L protein [Arboretum virus]	0.96	0.0	0.98
					947pb	117	Arboretum virus	0.96	L protein [Arboretum virus]	0.96	4e-178	0.95		913aa	14	Arboretum virus	0.98	L protein [Arboretum virus]	0.94	0.0	0.99
					434pb	1244	Arboretum virus	0.3	L protein [Arboretum virus]	0.33	4e-09	0.72		265aa	30	Arboretum virus	0.97	N protein [Arboretum virus	0.97	0.0	1
					2745pb	14	Arboretum virus	0.95	L protein [Arboretum virus]	0.94	0.0	0.99		256aa	30	Arboretum virus	0.65	P protein [Arboretum virus]	0.65	1e-98	0.9
					4126pb	30	Arboretum virus	0.85	G protein [Arboretum virus]	0.85	0.0	0.34		355aa	30	Arboretum virus	0.83	G protein [Arboretum virus]	0.83	0.0	1
					850pb	520	Arboretum virus	0.8	L protein [Arboretum virus]	0.8	2e-139	0.98		282aa	520	Arboretum virus	0.8	L protein [Arboretum virus]	0.8	1e-148	0.99
Circoviridae	Vertebrates	M4409	4640 (6,69%)	3 (0,80%)	1982 pb	1150	Dromedary stool-associated circular ssDNA virus	33%	putative replicase protein [Dromedary stool-associated circular ssDNA virus]	0.32	3e-29	0.39	5 (1,05%)	292 aa	1150	Dromedary stool-associated circular ssDNA virus	0.33	putative replicase protein [Dromedary stool-associated circular ssDNA virus]	0.32	2e-31	0.89
					1758 pb	230	Cyclovirus NG12	0.88	replication-association protein [Cyclovirus NG12]	0.88	2e-180	0.47		272 aa	84	Bat circovirus	0.42	Rep [Bat circovirus]	0.45	2e-64	0.95
					2089 pb	84	Bat circovirus	0.44	Rep [Bat circovirus]	0.44	7e-70	0.42		60 aa	230	Cyclovirus NG12	0.74	capsid protein [Cyclovirus NG12]	0.74	8e-19	0.88
														268 aa	230	Cyclovirus NG12	0.86	replication-association protein [Cyclovirus NG12]	0.88	3e-177	1
														316 aa	236	Fox circovirus	0.36	replication-associated protein [Circoviridae 21 LDMD-2013]	0.37	4e-50	0.87
		M4410	539 (0,52%)	5 (1,70%)	976 pb	1070	Circoviridae 4 LDMD-2013	35%	putative viral capsid [Circoviridae 21 LDMD-2013]	0.37	3e-09	0.31	5 (0,99%)	305aa	484	Avon-Heathcote Estuary associated circular virus 14	0.37	Rep [Bat circovirus]	0.44	3e-69	0.92
					1779pb	1274	Cyclovirus NG12	0.88	Rep [Bat circovirus]	0.9	2e-121	0.47		143aa	1070	Avon-Heathcote Estuary associated circular virus 5	0.34	putative viral capsid [Circoviridae 21 LDMD-2013]	0.37	2e-10	0.72
					581 pb	4206	Avon-Heathcote Estuary associated circular virus 25	0.29	hypothetical protein [Circovirus-like genome RW-D]	0.29	1e-07	0.92		86 aa	1274	Cyclovirus NG12	0.86	replication-association protein [Cyclovirus NG12]	0.86	1e-47	1
					2916 pb	484	Bat circovirus	0.45	Rep [Bat circovirus]	0.44	2e-57	0.29		171aa	1274	Bat circovirus	0.92	Rep [Bat associated cyclovirus 9	0.92	3e-113	1
					1948 pb	56	Gyrovirus GyV8	0.39	VP1 [Gyrovirus GyV8]	0.39	8e-62	0.56		342aa	56	Gyrovirus GyV8	0.36	VP1 [Gyrovirus GyV8]	0.36	3e-53	0.9
		M4411	/	2 (0,35%)	3361pb	1281	Farfantepenaeus duorarum circovirus	0.31	replication-associated protein [Farfantepenaeus duorarum circovirus]	0.31	1e-34	0.27	/	/	/	/	/	/	/	/	/
					393 pb	8802	Bat circovirus ZS/Yunnan-China/2009	0.49	replication-associated protein, partial [Bat circovirus ZS/Yunnan-China/2009]	0.5	7e-24	0.69	/	/	/	/	/	/	/	/	/
Anelloviridae	Vertebrates	M4409	2063 (2,97%)	3 (0,80%)	563 pb	11174	Torque teno sus virus 1b	32%	hypothetical protein TTcaV_gp3 [Torque teno canis virus]	0.45	2e-04	0.28	3 (0,63%)	138aa	11174	Torque teno canis virus	0.34	ORF1 [Torque teno canis virus]	0.45	3e-05	0.38
					1759 pb	152	Nayun tick torquevirus	31%	ORF1, partial [Nayun tick torquevirus]	0.31	2e-34	0.58		207 aa	401	Torque teno equus virus 1	0.33	ORF1, partial [Nayun tick torquevirus]	0.37	1e-25	0.93
					2518 pb	401	Pine marten torque teno virus 1	33%	ORF1 [Torque teno canis virus]	0.38	1e-22	0.52		341 aa	152	Nayun tick torquevirus	0.31	ORF1, partial [Nayun tick torquevirus]	0.31	2e-35	0.99
Poxviridae	Vertebrates, Invertebrates	M4409	/	3 (0,80%)	824 pb	3430	Lumpy skin disease virus NI-2490	0.25	ORF MSV164 putative core protein, fowlpox virus P4b homolog (vaccinia A3L), similar to SW:P17355 [Melanoplus sanguinipes entomopoxvirus]	0.27	3e-07	0.68	/	/	/	/	/	/	/	/	/
					567 pb	4007	Melanoplus sanguinipes entomopoxvirus	0.28	MFS transporter [Pyrococcus sp. NA2]	0.37	7.1	0.41
					431 pb	7760	Melanoplus sanguinipes entomopoxvirus	0.36	ORF MSV093 putative vaccinia E10R homolog, similar to SW:P33821 and yeast ERV1, SW:P27882 [Melanoplus sanguinipes entomopoxvirus]	0.4	2e-07	0.5
		M4411	278 (0,05%)	25 (4,38%)	1264pb	1576	Melanoplus sanguinipes entomopoxviru	39%	ORF MSV086 putative RNA helicase (vaccinia I8R), similar to GB:L22579 [Melanoplus sanguinipes entomopoxvirus]	0.39	1e-71	0.99	22 (2,68%)	191aa	168	Mythimna separata entomopoxvirus 'L'	40%	RNA helicase, DExH-NPH-II domain [Mythimna separata entomopoxvirus 'L']	0.4	1e-21	0.82
					2020pb	2028	Turkeypox virus	0.64	DNA polymerase processivity factor [Turkeypox virus]	0.64	0.0	0.6		421aa	1576	Melanoplus sanguinipes entomopoxvirus	0.39	ORF MSV086 putative RNA helicase (vaccinia I8R), similar to GB:L22579 [Melanoplus sanguinipes entomopoxvirus]	0.39	3e-79	0.99
					348pb	2209	Canarypox virus	0.35	SWPV2-ORF131 [Shearwaterpox virus]	0.35	3e-05	0.84		341aa	2820	Turkeypox virus	0.63	DNA polymerase processivity factor [Turkeypox virus]	0.63	2e-156	0.99
					320pb	3013	Fowlpox virus	0.45	envelope protein, partial [Fowlpox virus]	0.45	1e-11	0.94		96aa	2820	Turkeypox virus	0.45	hypothetical protein [Turkeypox virus]	0.47	3e-10	0.75
					507pb	3129	Canarypox virus	0.57	SWPV2-ORF059 [Shearwaterpox virus]	0.57	7e-54	0.97		106aa	3013	Fowlpox virus	0.45	Virion release protein [Fowlpox virus]	0.45	7e-12	0.95
					668pb	3221	Turkeypox virus	0.45	hypothetical protein [Turkeypox virus]	0.45	3e-16	0.39		169aa	3129	Canarypox virus	0.45	CNPV063 hydroxysteroid dehydrogenase-like protein [Canarypox virus]	0.57	7e-54	0.97
					666pb	346	Adoxophyes honmai entomopoxvirus 'L'	0.27	ORF MSV115 putative vaccinia G5R homolog, similar to GB:J03399 [Melanoplus sanguinipes entomopoxvirus]	0.41	8.3	0.22		147aa	3221	Turkeypox virus	0.27	hypothetical protein [Turkeypox virus]	0.45	2e-17	0.59
					956pb	3634	Turkeypox virus	44%	serpin family protein [Turkeypox virus]	0.44	4e-96	0.97		133aa	3244	Melanoplus sanguinipes entomopoxvirus	40%	putative early transcription factor large subunit [Anomala cuprea entomopoxvirus]	0.42	6e-11	0.8
					575pb	4144	Turkeypox virus	57%	Virion envelope protein [Fowlpox virus]	0.57	1e-12	0.34		318aa	3634	Turkeypox virus	44%	serpin family protein [Turkeypox virus]	0.44	3e-99	0.97
					391pb	4398	Penguinpox virus	41%	SWPV1-125 [Shearwaterpox virus]	0.42	8e-22	0.88		67aa	4144	Turkeypox virus	57%	Virion envelope protein [Fowlpox virus]	0.57	1e-14	1
					649pb	5229	Canarypox virus	38%	SWPV1-056 [Shearwaterpox virus]	0.37	3e-39	0.97		110aa	5251	Fowlpox virus	65%	DNA-binding, virion core phosphoprotein [Fowlpox virus]	0.65	2e-45	1
					731pb	5251	Fowlpox virus	0.65	SWPV1-118 [Shearwaterpox virus]	0.66	9e-39	0.41		106aa	5437	Diachasmimorpha longicaudata entomopoxvirus	0.53	RNA polymerase RPO147 [Adoxophyes honmai entomopoxvirus 'L']	0.34	3e-09	0.88
					319pb	5437	Diachasmimorpha longicaudata entomopoxvirus	0.53	DNA-dependent RNA polymerase, partial [Diachasmimorpha longicaudata entomopoxvirus]	0.53	2e-28	0.95		114aa	5474	Pigeonpox virus	0.75	Virion envelope protein [Fowlpox virus]	0.75	4e-58	1
					342pb	5474	Fowlpox virus	0.75	major envelope antigen, partial [Pigeonpox virus]	0.75	1e-49	1		130aa	5545	Turkeypox virus	0.48	virion release protein [Turkeypox virus]	0.48	1e-24	0.88
					432pb	5545	Turkeypox virus	0.47	Virion release protein [Fowlpox virus]	0.42	3e-21	0.79		78aa	6213	Turkeypox virus	0.61	hydroxysteroid dehydrogenase [Turkeypox virus]	0.6	1e-25	1
					321pb	6061	Anomala cuprea entomopoxvirus	0.43	RNA helicase NPH-II [Anomala cuprea entomopoxvirus]	0.69	9e-12	0.48		119aa	6263	Canarypox virus	0.79	DNA helicase, transcriptional elongation [Fowlpox virus]	0.77	1e-60	0.99
					313pb	6213	Turkeypox virus	0.64	hydroxysteroid dehydrogenase [Turkeypox virus]	0.64	9e-38	0.92		48aa	6272	Turkeypox virus	0.88	phosphorylated virion membrane protein [Turkeypox virus]	0.88	1e-22	1
					477pb	6263	Canarypox virus	79%	SWPV1-230 [Shearwaterpox virus]	0.81	3e-62	0.74		50aa	6552	Turkeypox virus	56%	phosphorylated virion membrane protein [Turkeypox virus]	0.56	2e-11	1
					469pb	6272	Pigeonpox virus	84%	DNA helicase [Pigeonpox virus]	0.84	6e-54	0.65		49aa	6552	Turkeypox virus	79%	putative myristylated membrane protein [Turkeypox virus]	0.79	6e-18	0.95
					317pb	6552	Turkeypox virus	79%	putative myristylated membrane protein [Turkeypox virus]	0.79	9e-17	0.44		107aa	6653	Anomala cuprea entomopoxvirus	33%	NTPase/helicase [Mythimna separata entomopoxvirus 'L']	0.33	5e-09	0.88
					363pb	6871	Anomala cuprea entomopoxvirus	36%	virion membrane protein [Anomala cuprea entomopoxvirus]	0.36	2e-05	0.6		144aa	7460	Amsacta moorei entomopoxvirus	36%	putative late 16kDa membrane protein (Cop-J5L) [Adoxophyes honmai entomopoxvirus 'L']	0.37	2e-24	0.9
					414pb	7142	Choristoneura rosaceana entomopoxvirus 'L'	45%	NTPase/helicase [Choristoneura rosaceana entomopoxvirus 'L']	0.45	2e-05	0.43		158aa	8198	Mythimna separata entomopoxvirus 'L'	41%	ATPase, NPH1 [Mythimna separata entomopoxvirus 'L']	0.42	3e-26	0.93
					474pb	7460	Adoxophyes honmai entomopoxvirus 'L'	37%	putative late 16kDa membrane protein (Cop-J5L) [Adoxophyes honmai entomopoxvirus 'L']	0.37	6e-24	0.82
					655pb	775	Adoxophyes honmai entomopoxvirus 'L'	25%	NTPase/helicase [Adoxophyes honmai entomopoxvirus 'L']	0.27	4e-09	0.85
					537pb	8198	Mythimna separata entomopoxvirus 'L'	42%	ATPase, NPH1 [Mythimna separata entomopoxvirus 'L']	0.43	1e-24	0.78
Totiviridae	Protozoa, Fungi	M4413	17 (0,02%)	4 (26,67%)	499pb	12	Camponotus yamaokai virus	0.36	RdRp [Anopheles totivirus]	0.45	7e-38	0.99	2 (25%)	215aa	27	Camponotus yamaokai virus	0.41	RdRp [Anopheles totivirus]	0.41	1e-40	0.87
					1318pb	27	Camponotus yamaokai virus	0.41	RdRp [Anopheles totivirus]	0.44	7e-72	0.79		143aa	34	Camponotus yamaokai virus	0.41	RdRp [Anopheles totivirus]	0.43	3e-33	1
					431pb	34	Camponotus yamaokai virus	0.41	RdRp [Anopheles totivirus]	0.43	3e-33	0.99
					367pb	35	Camponotus yamaokai virus	0.37	RdRp [Anopheles totivirus]	0.5	6e-14	0.52
		M4414	35.144 (26,11%)	20 (20,20%)	482pb	100	Camponotus yamaokai virus	0.41	RdRp [Anopheles totivirus]	0.46	4e-39	0.99	11 (9,82%)	307aa	17	Camponotus yamaokai virus	0.37	RdRp [Anopheles totivirus]	0.42	7e-55	0.8
					1009pb	110	Camponotus yamaokai virus	0.35	RdRp [Anopheles totivirus]	0.39	6e-45	0.78		410aa	19	Camponotus yamaokai virus	0.34	RdRp [Anopheles totivirus]	0.39	1e-85	0.9
					924pb	17	Camponotus yamaokai virus	0.37	RdRp [Anopheles totivirus]	0.42	8e-55	0.8		289aa	32	Camponotus yamaokai virus	0.36	RdRp [Anopheles totivirus]	0.4	9e-47	0.8
					1233pb	19	Camponotus yamaokai virus	0.34	RdRp [Anopheles totivirus]	0.39	1e-85	0.9		349aa	33	Camponotus yamaokai virus	0.38	RdRp [Anopheles totivirus]	0.42	4e-84	0.98
					856pb	2	Camponotus yamaokai virus	0.36	RdRp [Anopheles totivirus]	0.45	3e-39	0.62		309aa	3	Camponotus yamaokai virus	0.36	RdRp [Anopheles totivirus]	0.4	2e-46	0.75
					1095pb	3	Camponotus yamaokai virus	0.36	RdRp [Anopheles totivirus]	0.43	5e-68	0.78		346aa	50	Camponotus yamaokai virus	0.34	RdRp [Anopheles totivirus]	0.42	5e-72	0.89
					1078pb	32	Camponotus yamaokai virus	0.35	RdRp [Anopheles totivirus]	0.41	7e-60	0.75		381aa	53	Camponotus yamaokai virus	0.37	RdRp [Anopheles totivirus]	0.35	8e-54	0.91
					1048pb	33	Camponotus yamaokai virus	0.38	RdRp [Anopheles totivirus]	0.42	4e-84	0.98		401aa	58	Camponotus yamaokai virus	0.34	RdRp [Anopheles totivirus]	0.38	7e-67	0.92
					1654pb	50	Camponotus yamaokai virus	0.34	RdRp [Anopheles totivirus]	0.42	6e-89	0.8		376aa	61	Camponotus yamaokai virus	0.34	RdRp [Anopheles totivirus]	0.38	1e-67	0.98
					927pb	51	Camponotus yamaokai virus	0.33	RdRp [Anopheles totivirus]	0.4	3e-55	0.9		228aa	68	Camponotus yamaokai virus	0.39	RdRp [Anopheles totivirus]	0.42	2e-47	0.96
					1145pb	53	Camponotus yamaokai virus	0.37	RdRp [Anopheles totivirus]	0.35	9e-54	0.91		240aa	89	Camponotus yamaokai virus	0.36	RdRp [Anopheles totivirus]	0.4	2e-47	0.96
					1206pb	58	Camponotus yamaokai virus	0.34	RdRp [Anopheles totivirus]	0.38	8e-67	0.92
					1132pb	61	Camponotus yamaokai virus	0.34	RdRp [Anopheles totivirus]	0.38	1e-67	0.98
					734pb	68	Camponotus yamaokai virus	0.37	RdRp [Anopheles totivirus]	0.41	3e-50	0.99
					570pb	74	Camponotus yamaokai virus	0.35	RdRp [Anopheles totivirus]	0.41	5e-38	0.98
					887pb	77	Camponotus yamaokai virus	0.37	RdRp [Anopheles totivirus]	0.43	3e-31	0.65
					1579pb	79	Camponotus yamaokai virus	0.34	RdRp [Anopheles totivirus]	0.44	3e-75	0.89
					878pb	82	Camponotus yamaokai virus	0.32	RdRp [Anopheles totivirus]	0.43	4e-52	0.78
					889pb	89	Camponotus yamaokai virus	0.36	RdRp [Anopheles totivirus]	0.43	5e-69	0.96
					561pb	96	Camponotus yamaokai virus	0.43	RdRp [Anopheles totivirus]	0.4	2e-32	0.93
Genomoviridae	Fungi	M4409	4241 (6,11%)	3 (0,80%)	2141pb	296	Odonata associated gemycircularvirus-2	0.65	RepA [Pacific flying fox faeces associated gemycircularvirus-8]	0.69	1e-81	0.28	6(1,27%)	200aa	296	Odonata associated gemycircularvirus-2	0.65	RepA [Pacific flying fox faeces associated gemycircularvirus-8]	0.69	1e-100	1
					2274pb	6640	Sewage-associated gemycircularvirus 5	0.67	capsid protein [Sewage-associated gemycircularvirus 5]	0.67	6e-116	0.33		144aa	296	Poecile atricapillus GI tract-associated gemycircularvirus	0.61	putative capsid protein [Poecile atricapillus GI tract-associated gemycircularvirus]	0.61	5e-53	0.99
					445pb	9408	Sewage-associated gemycircularvirus 4	0.38	capsid protein [Sewage-associated gemycircularvirus 4]	0.51	2e-07	0.36		157aa	49	Odonata associated gemycircularvirus-1	0.6	putative capsid protein [Odonata associated gemycircularvirus-1]	0.6	7e-56	1
														198aa	49	Poecile atricapillus GI tract-associated gemycircularvirus	0.55	RepA [Pacific flying fox faeces associated gemycircularvirus-10]	0.58	5e-72	0.94
														88aa	49	Odonata associated gemycircularvirus-2	0.7	putative capsid protein [Odonata associated gemycircularvirus-2]	0.7	2e-40	1
														192aa	6640	Sewage-associated gemycircularvirus 5	0.68	capsid protein [Sewage-associated gemycircularvirus 5]	0.68	2e-92	1
		M4410	5132 (4,92%)	1 (0,34%)	2335pb	426	Human plasma-associated gemycircularvirus	0.5	replication associated protein [Human plasma-associated gemycircularvirus]	0.49	2e-76	0.43	4 (0,79%)	235aa	18	Poaceae-associated gemycircularvirus 1	0.31	capsid [uncultured virus]	0.63	2e-103	1
														238aa	426	Caribou feces-associated gemycircularvirus	0.31	capsid protein [Human plasma-associated gemycircularvirus]	0.42	1e-50	1
														258aa	478	Soybean leaf-associated gemycircularvirus 1	0.39	capsid protein [Faeces associated gemycircularvirus 22]	0.39	2e-45	0.99
														235aa	41	Poaceae-associated gemycircularvirus 1	0.31	capsid [uncultured virus]	0.63	2e-104	1
		M4411	239 (0,05%)	1 (0,18%)	388pb	1556	Faeces-associated gemycircularvirus 8	0.49	putative rep protein [uncultured virus]	0.67	6e-32	0.67	1 (0,12%)	115aa	1414	Sewage-associated gemycircularvirus-7a	0.47	capsid protein [Faeces associated gemycircularvirus 17]	0.46	6e-24	1
Ixodes scapularis associated virus 2	Invertebrates	M4412	95. 536 (71,78%)	3 (21.43%)	-2529 pb	3	Ixodes scapularis associated virus 2	50%	hypothetical protein 1 [Wenzhou sobemo-like virus 4]	0.99	0.0	0.69	3 (17.65%)	231 aa	3	Ixodes scapularis associated virus 2	0.5	hypothetical protein 2 [Wenzhou sobemo-like virus 4]	1	6e-168	1
					-862 pb	64	Ixodes scapularis associated virus 2	0.48	hypothetical protein 1 [Wenzhou sobemo-like virus 4]	1	0.0	0.92		104 aa	640	Ixodes scapularis associated virus 2	0.44	hypothetical protein 1 [Wenzhou sobemo-like virus 4]	0.95	6e-49	0.82
					-679 pb	640	Ixodes scapularis associated virus 2	0.44	hypothetical protein 1 [Wenzhou sobemo-like virus 4	0.95	1e-46	0.37		266 aa	64	Ixodes scapularis associated virus 2	0.48	hypothetical protein 2 [Wenzhou sobemo-like virus 4]	1	0.0	1
		M4413	/	1 (6,67%)	1037 pb	4	Ixodes scapularis associated virus 2	0.42	hypothetical protein 2 [Wenzhou sobemo-like virus 4]	0.86	5e-117	0.72	/	/	/	/	/	/	/	/	/
Ixodes scapularis associated virus 1	Invertebrates	M4412	24. 417 (18,34%)	/	/	/	/	/	/	/	/	/	/	/		/	/	/	/	/	/
Iflaviridae	Invertebrates	M4412	/	1 (7,14%)	6570pb	32	Sacbrood virus	0.27	hypothetical protein [Hubei picorna-like virus 35]	0.38	0.0	0.96	1 (5,88%)	2189aa	32	La Jolla virus	0.29	hypothetical protein [Hubei picorna-like virus 35]	0.38	0.0	0.96
		M4413	70.034 (91,74%)	1 (6,67%)	9767pb	1	Nasonia vitripennis virus	0.44	RdRp Nasonia vitripennis virus	0.45	2e-84	0.1	1 (12,5%)	3126aa	1	Nasonia vitripennis virus	0.44	hypothetical protein [Hubei picorna-like virus 35]	0.38	0.0	0.88
		M4414	1437 (1,07%)	3 (3,03%)	3826 pb	171	Sacbrood virus	0.37	hypothetical protein [Hubei picorna-like virus 41]	0.48	0.0	0.96	4 (3,57%)	115aa	1026	Nasonia vitripennis virus	0.54	hypothetical protein [Hubei picorna-like virus 35]	0.61	2e-28	0.83
					481 pb	176	Nasonia vitripennis virus	0.49	hypothetical protein [Hubei picorna-like virus 35]	0.61	2e-31	0.6		1256aa	171	Sacbrood virus	0.38	hypothetical protein [Hubei picorna-like virus 41]	0.48	0.0	0.98
					700 pb	533	Sacbrood virus	0.41	hypothetical protein [Hubei picorna-like virus 41]	0.5	2e-63	0.98		101aa	176	Nasonia vitripennis virus	0.49	hypothetical protein [Hubei picorna-like virus 35]	0.6	6e-33	0.98
														1338aa	178	Lygus lineolaris virus 1	0.23	hypothetical protein [Hubei picorna-like virus 35]	0.31	5e-148	0.91
Parvoviridae	Vertebrates, Invertebrates	M4409	417 (0,60%)	2 (0,53%)	3827pb	1051	Blattella germanica densovirus-like virus	0.71	ORF3 [Parus major densovirus]	0.72	0.0	0.41	4 (0,84%)	158aa	12932	Blattella germanica densovirus-like virus	0.48	non-structural protein [Blattella germanica densovirus-like virus]	0.47	6e-24	0.58
					475pb	12932	Blattella germanica densovirus-like virus	0.48	non-structural protein [Blattella germanica densovirus-like virus]	0.47	7e-24	0.58		530aa	1051	Blattella germanica densovirus-like virus	0.71	ORF3 [Parus major densovirus]	0.72	0.0	1
														618aa	1051	Blattella germanica densovirus-like virus	0.6	structural protein [Blattella germanica densovirus-like virus]	0.6	0.0	0.98
														258aa	7044	Dendrolimus punctatus densovirus	0.38	Non-capsid protein NS-1 [Lygus hesperus]	0.35	9e-39	0.72
		M4411	521 (0,10%)	15 (2,63 %)	313pb	1306	Acheta domestica densovirus	0.4	structural protein VP1 [Acheta domestica densovirus]	0.4	4e-07	0.69	15 (1,83%)	490aa	395	Diaphorina citri densovirus	0.27	structural protein [Acheta domestica mini ambidensovirus]	0.26	6e-24	0.97
					545pb	1586	Pseudoplusia includens densovirus	0.99	nonstructural protein NS1 [Pseudoplusia includens densovirus]	0.99	7e-127	0.99		552aa	544	Blattella germanica densovirus-like virus	0.98	ORF1 [Parus major densovirus]	0.98	0.0	0.99
					1102pb	1881	Periplaneta fuliginosa densovirus	0.45	putative structural protein VP1 [Diaphorina citri densovirus]	0.42	1e-15	0.29		243aa	544	Blattella germanica densovirus-like virus	0.98	non-structural protein [Blattella germanica densovirus-like virus]	0.98	7e-175	1
					1206pb	1946	Diaphorina citri densovirus	0.25	non-structural protein 1 [Diaphorina citri densovirus]	0.25	1e-09	0.68		265aa	544	Blattella germanica densovirus-like virus	0.97	ORF4 [Parus major densovirus]	0.98	0.0	1
					872pb	2769	Blattella germanica densovirus-like virus	0.88	non-structural protein [Blattella germanica densovirus-like virus]	0.88	3e-87	0.5		317aa	732	Acheta domesticus mini ambidensovirus	0.3	nonstructural protein 2 [Acheta domestica mini ambidensovirus]	0.32	6e-16	0.95
					645pb	3092	Blattella germanica densovirus-like virus	0.37	ORF5 [Parus major densovirus]	1	1e-81	0.69		269aa	732	Acheta domesticus mini ambidensovirus	0.37	nonstructural protein 1 [Acheta domestica mini ambidensovirus]	0.37	1e-52	0.99
					1138pb	3335	Junonia coenia densovirus	97%	VP4 [Mythimna loreyi densovirus]	0.95	1e-127	0.99		181aa	1586	Pseudoplusia includens densovirus	99%	nonstructural protein NS1 [Pseudoplusia includens densovirus]	0.99	6e-127	1
					566pb	3566	Dendrolimus punctatus densovirus	27%	hypothetical protein [Azospirillum oryzae]	0.3	0.51	0.36		172aa	1881	Periplaneta fuliginosa densovirus	45%	putative structural protein VP1 [Diaphorina citri densovirus]	0.42	6e-17	0.62
					1473pb	395	Diaphorina citri densovirus	27%	VP1 [Solenopsis invicta densovirus]	0.43	3e-13	0.17		97aa	2769	Blattella germanica densovirus-like virus	48%	ORF1 [Parus major densovirus]	0.48	4e-17	0.83
					374pb	4881	Junonia coenia densovirus	89%	hypothetical protein [Junonia coenia densovirus]	0.89	1e-63	0.85		129aa	2769	Blattella germanica densovirus-like virus	88%	ORF3 [Parus major densovirus]	0.88	6e-77	0.98
					3378pb	544	Blattella germanica densovirus-like virus	98%	non-structural protein [Blattella germanica densovirus-like virus]	0.98	0.0	0.47		150aa	3092	Blattella germanica densovirus-like virus	99%	ORF5 [Parus major densovirus]	1	2e-107	1
					305pb	5490	Dendrolimus punctatus densovirus	31%	VP1, partial [Densovirus SC2886]	0.46	6e-07	0.51		98aa	3335	Junonia coenia densovirus	99%	VP4 [Mythimna loreyi densovirus]	0.94	5e-63	1
					513pb	5729	Junonia coenia densovirus	93%	structural protein [Junonia coenia densovirus]	0.93	2e-80	0.96		219aa	3335	Junonia coenia densovirus	98%	VP4 [Mythimna loreyi densovirus]	0.96	2e-108	1
					2650pb	732	Acheta domesticus mini ambidensovirus	32%	nonstructural protein 1 [Acheta domestica mini ambidensovirus]	0.32	8e-74	0.55		110aa	4881	Diatraea saccharalis densovirus	82%	nonstructural protein NS1 [Diatraea saccharalis densovirus]	0.82	3e-54	1
					326pb	9083	Mythimna loreyi densovirus	100%	VP1 [Mythimna loreyi densovirus]	1	1e-12	0.3		170aa	5729	Junonia coenia densovirus	93%	structural protein [Junonia coenia densovirus]	0.93	9e-82	0.97
Baculoviridae	Invertebrates	M4409	271 (0.39%)	1 (0,27%)	903pb	11438	Autographa californica nucleopolyhedrovirus	0.27	CLUMA_CG000639, isoform A, partial [Clunio marinus]	0.36	7e-24	0.55	2 (0,42%)	120aa	8834	Autographa californica nucleopolyhedrovirus	53%	ORF B (bases 1850-5560) first start codon at 2306 [Autographa californica nucleopolyhedrovirus]	0.53	8e-14	0.53
														194aa	11311	?	30%	hypothetical protein RP20_CCG027764 [Aedes albopictus]	0.48	7e-52	0.89
		M4410	224 (0.21%)	3 (1,02%)	3202pb	244	Chrysodeixis chalcites nucleopolyhedrovirus	33%	bro-j [Leucania separata nucleopolyhedrovirus]	0.4	1e-15	0.24	3 (0,59%)	97aa	244	Chrysodeixis chalcites SNPV TF1-A	41%	Bro4 [Heliothis virescens ascovirus 3f]	0.38	4e-12	0.91
					3430pb	84	Dendrolimus kikuchii nucleopolyhedrovirus	30%	hypothetical protein AGNV_142 [Anticarsia gemmatalis multiple nucleopolyhedrovirus]	0.3	4e-08	0.13		216aa	87	Pseudaletia unipuncta granulovirus	40%	BRO [Pseudaletia unipuncta granulovirus]	0.41	3e-26	0.81
					10488pb	87	Pseudaletia unipuncta granulovirus	40%	BRO [Pseudaletia unipuncta granulovirus]	0.41	2e-22	0.11		302aa	87	Mamestra configurata nucleopolyhedrovirus B	26%	BRO-A [Mamestra configurata nucleopolyhedrovirus B]	0.26	3e-19	0.86
		M4411	1825 (0.36%)	/									5 (0,61%)	322aa	6	Leucania separata nucleopolyhedrovirus	43%	bro-j [Leucania separata nucleopolyhedrovirus]	0.43	2e-28	0.43
														222aa	6	Leucania separata nucleopolyhedrovirus	45%	bro-j [Leucania separata nucleopolyhedrovirus]	0.45	1e-22	0.52
														417aa	6	Peridroma alphabaculovirus	31%	baculovirus repeated orf [Lymantria dispar multiple nucleopolyhedrovirus]	0.38	4e-34	0.53
														320aa	17	Mamestra configurata nucleopolyhedrovirus A	25%	BRO-B [Chrysodeixis includens nucleopolyhedrovirus]	0.29	3e-29	0.95
														224aa	17	Peridroma alphabaculovirus	36%	BRO-F [Urbanus proteus nucleopolyhedrovirus]	0.35	1e-12	0.45
Nudiviridae	Invertebrates	M4409	9075 (13.08%)	35 (4,04%)	9000pb	124	Oryctes rhinoceros nudivirus	0.6	PIF-2 [Drosophila innubila nudivirus]	0.58	6e-133	0.11	43(9,07%)	136aa	37	Oryctes rhinoceros nudivirus	0.6	Ac68-like protein [Oryctes rhinoceros nudivirus]	0.67	7e-47	0.77
					2621pb	1281	Oryctes rhinoceros nudivirus	0.68	DNApol B [Esparto virus]	0.69	6e-147	0.37		492aa	37	Oryctes rhinoceros nudivirus	0.48	PIF-1 [Drosophila innubila nudivirus]	0.46	2e-168	1
					2081pb	1344	Oryctes rhinoceros nudivirus	0.71	GrBNV gp19-like protein [Tomelloso virus]	0.51	2e-77	0.38		290aa	673	Kallithea virus	0.61	ACH96226.1 lef-9-like protein [Kallithea virus]	0.61	6e-121	0.98
					1682pb	1565	Kallithea virus	0.44	putative gp17-like protein [Kallithea virus]	0.44	7e-101	0.77		302aa	697	Oryctes rhinoceros nudivirus	0.47	vp91 [Oryctes rhinoceros nudivirus]	0.47	5e-75	0.8
					1633pb	1775	Kallithea virus	0.4	putative dnahel [Kallithea virus]	0.4	1e-124	0.99		293aa	697	Oryctes rhinoceros nudivirus	0.34	GrBNV gp43-like protein [Tomelloso virus]	0.38	4e-40	0.85
					3045pb	181	Kallithea virus	0.45	LEF-3 [Drosophila innubila nudivirus]	0.5	3e-24	0.13		495aa	1281	Kallithea virus	0.53	DNApol B [Esparto virus]	0.69	6e-158	0.67
					802pb	1920	Kallithea virus	0.52	GrBNV_gp33-like protein [Drosophila innubila nudivirus]	0.54	2e-90	0.95		226aa	1281	Oryctes rhinoceros nudivirus	0.45	RR1 [Drosophila innubila nudivirus]	0.38	1e-43	0.99
					7936pb	197	Kallithea virus	0.51	VLF-1 [Drosophila innubila nudivirus]	0.53	1e-95	0.12		292aa	1344	Oryctes rhinoceros nudivirus	0.52	GrBNV_gp19-like protein [Oryctes rhinoceros nudivirus]	0.52	9e-97	0.92
					2373pb	2023	Oryctes rhinoceros nudivirus	0.35	GrBNV_gp37-like protein [Drosophila innubila nudivirus]	0.39	1e-77	0.52		298aa	1344	Kallithea virus	0.38	putative gp22-like protein [Esparto virus]	0.43	3e-69	0.98
					3299pb	2266	Oryctes rhinoceros nudivirus	0.52	Ac92-like protein [Esparto virus]	0.55	2e-55	0.16		487aa	1565	Kallithea virus	0.44	putative gp17-like protein [Kallithea virus]	0.44	3e-114	0.89
					696pb	2469	Kallithea virus	0.28	No significant similarity found	/	/	/		544aa	1775	Kallithea virus	0.4	putative dnahel [Kallithea virus]	0.4	4e-129	0.99
					435pb	2494	Kallithea virus	0.34	ACH96174.1 GrBNV gp97-like protein [Kallithea virus]	0.33	5e-11	0.54		108aa	2023	Kallithea virus	0.34	GrBNV_gp37-like protein [Drosophila innubila nudivirus]	0.45	4e-17	0.91
					586pb	2683	Kallithea virus	0.43	putative gp34-like protein [Kallithea virus]	0.43	1e-53	0.98		434aa	2023	Oryctes rhinoceros nudivirus	0.35	GrBNV_gp37-like protein [Drosophila innubila nudivirus]	0.39	1e-66	0.73
					924pb	2829	Kallithea virus	0.62	ACH96131.1 dnapol B-like protein [Kallithea virus]	0.63	3e-121	1		191aa	2023	Oryctes rhinoceros nudivirus	0.46	DNAlig [Tomelloso virus]	0.5	1e-54	0.97
					357pb	2830	Oryctes rhinoceros nudivirus	0.61	DNApol B [Esparto virus]	0.6	4e-35	0.98		232aa	2266	Oryctes rhinoceros nudivirus	0.43	odv-e56 [Tomelloso virus]	0.45	1e-61	0.96
					376pb	3011	Kallithea virus	0.58	DNApol B [Esparto virus]	0.61	3e-31	0.75		378aa	90	Oryctes rhinoceros nudivirus	0.42	putative patatin-like phospholipase [Oryctes rhinoceros nudivirus]	0.42	4e-90	0.92
					1723pb	3069	Oryctes rhinoceros nudivirus	0.58	GrBNV_gp72-like protein [Oryctes rhinoceros nudivirus]	0.58	3e-56	0.31		214aa	90	Kallithea virus	0.44	putative gp84-like protein [Esparto virus]	0.47	1e-63	0.93
					1619pb	337	Kallithea virus	0.41	GrBNV gp43-like protein [Tomelloso virus]	0.39	4e-17	0.24		83aa	2494	Kallithea virus	0.34	ACH96174.1 GrBNV gp97-like protein [Kallithea virus]	0.34	3e-12	0.95
					1040pb	3413	Oryctes rhinoceros nudivirus	0.39	vp91 [Drosophila innubila nudivirus]	0.4	1e-65	0.82		185aa	2683	Kallithea virus	0.44	guanosine monophosphate kinase [Drosophila innubila nudivirus]	0.47	1e-53	0.99
					1392pb	3663	Oryctes rhinoceros nudivirus	0.54	19kda protein [Oryctes rhinoceros nudivirus]	0.47	1e-59	0.43		302aa	2829	Kallithea virus	0.62	ACH96131.1 dnapol B-like protein [Kallithea virus]	0.63	1e-118	0.99
					768pb	3722	Kallithea virus	0.38	GrBNV_gp23-like protein [Drosophila innubila nudivirus]	0.4	7e-15	0.56		111aa	3011	Kallithea virus	0.43	DNApol B [Esparto virus]	0.54	3e-21	0.72
					1717pb	3874	Oryctes rhinoceros nudivirus	0.63	dnaint/rec [Oryctes rhinoceros nudivirus]	0.63	2e-28	0.16		206aa	3069	Oryctes rhinoceros nudivirus	0.35	guanylate kinase-like protein [Drosophila innubila nudivirus]	0.31	6e-25	0.99
					1593pb	3996	Oryctes rhinoceros nudivirus	0.49	GrBNV_gp76-like protein [Oryctes rhinoceros nudivirus]	0.49	3e-73	0.5		199aa	3663	Oryctes rhinoceros nudivirus	0.55	19kda protein [Oryctes rhinoceros nudivirus]	0.47	3e-61	0.91
					463pb	4097	Oryctes rhinoceros nudivirus	0.51	dnahel 2 [Oryctes rhinoceros nudivirus]	0.51	8e-38	0.99		76aa	3722	Oryctes rhinoceros nudivirus	0.63	GrBNV gp23-like protein [Tomelloso virus]	0.67	1e-14	0.56
					436pb	4253	Oryctes rhinoceros nudivirus	0.53	dnalig [Oryctes rhinoceros nudivirus]	0.53	1e-32	0.79		423aa	124	Oryctes rhinoceros nudivirus	0.33	GrBNV gp67-like protein [Tomelloso virus]	0.42	2e-40	0.53
					1430pb	4535	Oryctes rhinoceros nudivirus	0.38	DNAhel [Esparto virus]	0.38	2e-90	0.93		378aa	124	Oryctes rhinoceros nudivirus	0.6	PIF-2 [Drosophila innubila nudivirus]	0.6	9e-161	0.95
					1106pb	4646	Oryctes rhinoceros nudivirus	0.5	ribonucleotide reductase large subunit [Oryctes rhinoceros nudivirus]	0.5	3e-114	0.94		393aa	124	Oryctes rhinoceros nudivirus	0.48	putative polh/gran [Esparto virus]	0.48	4e-127	1
					790pb	4778	Kallithea virus	0.45	dnapol B [Oryctes rhinoceros nudivirus]	0.49	5e-69	0.93		170aa	124	Oryctes rhinoceros nudivirus	0.48	vp39 [Oryctes rhinoceros nudivirus]	0.47	1e-56	0.98
					414pb	4836	Oryctes rhinoceros nudivirus	0.46	odv-e56 [Tomelloso virus]	0.55	1e-46	0.99		354aa	124	Oryctes rhinoceros nudivirus	0.53	ribonucleotide reductase small subunit [Esparto virus]	0.54	4e-134	0.99
					1979pb	5001	Oryctes rhinoceros nudivirus	0.43	GrBNV_gp35-like protein [Oryctes rhinoceros nudivirus]	0.54	8e-98	0.39		266aa	3996	Oryctes rhinoceros nudivirus	0.49	GrBNV_gp76-like protein [Oryctes rhinoceros nudivirus]	0.49	6e-77	1
					410pb	549	Oryctes rhinoceros nudivirus	0.47	GrBNV_gp76-like protein [Drosophila innubila nudivirus]	0.49	2e-40	0.97		199aa	3996	Kallithea virus	0.52	putative gp75-like protein [Esparto virus]	0.55	4e-62	0.93
					3937pb	673	Oryctes rhinoceros nudivirus	0.56	lef-9 [Esparto virus]	0.57	4e-142	0.28		154aa	4097	Oryctes rhinoceros nudivirus	0.51	dnahel 2 [Oryctes rhinoceros nudivirus]	0.51	8e-38	0.99
					1894pb	697	Oryctes rhinoceros nudivirus	0.48	vp91 [Oryctes rhinoceros nudivirus]	0.48	2e-63	0.35		108aa	4253	Oryctes rhinoceros nudivirus	0.53	DNAlig [Tomelloso virus]	0.52	3e-30	1
					653pb	771	Kallithea virus	0.46	ACH96205.1 dnaint/rec-like protein [Kallithea virus]	0.46	3e-63	0.99		445aa	4535	Oryctes rhinoceros nudivirus	0.38	DNAhel [Esparto virus]	0.38	6e-91	1
					2912pb	90	Oryctes rhinoceros nudivirus	0.42	putative patatin-like phospholipase [Oryctes rhinoceros nudivirus]	0.42	4e-84	0.35		308aa	4646	Oryctes rhinoceros nudivirus	0.49	ribonucleotide reductase large subunit [Oryctes rhinoceros nudivirus]	0.49	2e-94	0.99
														245aa	4778	Kallithea virus	0.45	dnapol B [Oryctes rhinoceros nudivirus]	0.49	3e-69	1
														136aa	4836	Oryctes rhinoceros nudivirus	0.46	odv-e56 [Tomelloso virus]	0.54	7e-46	1
														253aa	5001	Oryctes rhinoceros nudivirus	0.54	GrBNV_gp35-like protein [Oryctes rhinoceros nudivirus]	0.54	3e-100	0.99
														350aa	350	Kallithea virus	0.43	GrBNV_gp36-like protein [Oryctes rhinoceros nudivirus]	0.43	3e-90	0.97
														170aa	181	Kallithea virus	0.45	LEF-3 [Drosophila innubila nudivirus]	0.51	6e-28	0.88
														328aa	197	Oryctes rhinoceros nudivirus	0.43	GrBNV_gp78-like protein [Oryctes rhinoceros nudivirus]	0.43	5e-68	0.84
														485aa	197	Kallithea virus	0.43	VLF-1 [Drosophila innubila nudivirus]	0.53	1e-104	0.65
														190aa	197	Oryctes rhinoceros nudivirus	0.35	GrBNV gp81-like protein [Tomelloso virus]	0.34	4e-30	0.99
		M4410	94 (0.09%)	5 (1,70%)	358pb	2988	Oryctes rhinoceros nudivirus	0.43	GrBNV_gp44-like protein [Oryctes rhinoceros nudivirus]	0.43	2e-23	0.99	4 (1,79%)	385aa	579	Kallithea virus	0.42	vlf-1 [Esparto virus]	0.42	3e-77	0.89
					488pb	3179	Oryctes rhinoceros nudivirus	0.53	38K protein [Oryctes rhinoceros nudivirus]	0.55	1e-12	0.44		346aa	1608	Oryctes rhinoceros nudivirus	0.29	GrBNV gp78-like protein [Tomelloso virus]	0.31	7e-27	0.74
					436pb	3201	Oryctes rhinoceros nudivirus	0.36	GrBNV_gp60-like protein [Drosophila innubila nudivirus]	0.37	9e-07	0.64		119aa	2988	Oryctes rhinoceros nudivirus	0.45	GrBNV_gp44-like protein [Oryctes rhinoceros nudivirus]	0.45	4e-26	1
					1016pb	3952	Oryctes rhinoceros nudivirus	0.45	DNAlig [Tomelloso virus]	0.46	3e-45	0.55		55aa	3179	Nilaparvata lugens endogenous nudivirus	0.52	hypothetical protein GrBNV_gp01 [Gryllus bimaculatus nudivirus]	0.48	4e-08	0.98
					6019pb	579	Kallithea virus	0.42	vlf-1 [Esparto virus]	0.44	2e-68	0.16
Hytrosaviridae	Invertebrates	M4410	2619 (2.51%)	18(6.12%)	809pb	1085	Musca domestica salivary gland hypertrophy virus	0.41	hypothetical protein MdSGHV017 [Musca domestica salivary gland hypertrophy virus]	0.41	8e-54	0.88	4(0.79%)	421aa	532	Musca domestica salivary gland hypertrophy virus	0.39	pif-1 [Musca domestica salivary gland hypertrophy virus]	0.39	4e-92	0.95
					4181pb	11	Glossina pallidipes salivary gland hypertrophy virus	0.26	hypothetical protein SGHV140 [Glossina pallidipes salivary gland hypertrophy virus]	0.29	4e-17	0.21		179aa	554	Musca domestica salivary gland hypertrophy virus	0.47	hypothetical protein MdSGHV018 [Musca domestica salivary gland hypertrophy virus]	0.47	8e-46	0.99
					4618pb	113	Glossina pallidipes salivary gland hypertrophy virus	0.26	hypothetical protein SGHV121 [Glossina pallidipes salivary gland hypertrophy virus]	0.26	2e-15	0.15		346aa	53	Glossina pallidipes salivary gland hypertrophy virus	0.39	hypothetical protein SGHV154 [Glossina pallidipes salivary gland hypertrophy virus]	0.19	8e-08	0.85
					5465pb	114	Glossina pallidipes salivary gland hypertrophy virus	0.24	hypothetical protein SGHV121 [Glossina pallidipes salivary gland hypertrophy virus]	0.25	3e-15	0.13		372aa	87	Glossina pallidipes salivary gland hypertrophy virus	0.52	hypothetical protein GpSGHVEth029 [Glossina pallidipes salivary gland hypertrophy virus]	0.31	3e-07	0.31
					6770pb	116	Glossina pallidipes salivary gland hypertrophy virus	0.25	hypothetical protein GpSGHVEth137 [Glossina pallidipes salivary gland hypertrophy virus]	0.25	4e-16	0.2	11(1.34%)	209aa	901	Musca domestica salivary gland hypertrophy virus	0.47	hypothetical protein MdSGHV030 [Musca domestica salivary gland hypertrophy virus]	0.57	2e-40	0.67
					6922pb	117	Glossina pallidipes salivary gland hypertrophy virus	0.25	Cg30-like protein [Glossina pallidipes salivary gland hypertrophy virus]	0.25	1e-13	0.17		350aa	1039	Musca domestica salivary gland hypertrophy virus	0.56	p74 [Musca domestica salivary gland hypertrophy virus]	0.55	1e-121	0.99
					584pb	1283	Musca domestica salivary gland hypertrophy virus	0.37	hypothetical protein MdSGHV021 [Musca domestica salivary gland hypertrophy virus]	0.37	4e-25	0.95		503aa	2156	Musca domestica salivary gland hypertrophy virus	0.35	putative vacuolar sorting ATPase [Musca domestica salivary gland hypertrophy virus]	0.35	1e-51	0.61
					470pb	1326	Musca domestica salivary gland hypertrophy virus	0.7	hypothetical protein MdSGHV020 [Musca domestica salivary gland hypertrophy virus]	0.7	9e-15	0.29		581aa	2407	Musca domestica salivary gland hypertrophy virus	0.49	hypothetical protein MdSGHV030 [Musca domestica salivary gland hypertrophy virus]	0.53	4e-139	0.69
					554pb	1997	Musca domestica salivary gland hypertrophy virus	0.42	pif-1 [Musca domestica salivary gland hypertrophy virus]	0.42	1e-15	0.66		157aa	3066	Musca domestica salivary gland hypertrophy virus	0.56	pif-1 [Musca domestica salivary gland hypertrophy virus]	0.56	1e-51	1
					1055pb	2065	Musca domestica salivary gland hypertrophy virus	0.3	hypothetical protein MdSGHV030 [Musca domestica salivary gland hypertrophy virus]	0.3	1e-31	0.89		161aa	3875	Musca domestica salivary gland hypertrophy virus	0.41	hypothetical protein MdSGHV096 [Musca domestica salivary gland hypertrophy virus]	0.4	1e-21	0.91
					609pb	2416	Musca domestica salivary gland hypertrophy virus	0.38	hypothetical protein MdSGHV025 [Musca domestica salivary gland hypertrophy virus]	0.38	4e-31	0.92		83aa	4350	Musca domestica salivary gland hypertrophy virus	0.55	pif-1 [Musca domestica salivary gland hypertrophy virus]	0.55	7e-23	0.96
					4863pb	30	Glossina pallidipes salivary gland hypertrophy virus	0.28	hypothetical protein LbFV_ORF63 [Leptopilina boulardi filamentous virus]	0.25	1e-13	0.17		130aa	4351	Musca domestica salivary gland hypertrophy virus	0.54	pif-1 [Musca domestica salivary gland hypertrophy virus]	0.54	3e-37	1
					3194pb	31	Glossina pallidipes salivary gland hypertrophy virus	0.28	hypothetical protein LbFV_ORF63 [Leptopilina boulardi filamentous virus]	0.25	2e-13	0.26		97aa	4680	Musca domestica salivary gland hypertrophy virus	0.34	No significant similarity found.	/	/	/
					7355pb	43	Glossina pallidipes salivary gland hypertrophy virus	0.24	hypothetical protein GpSGHVEth137 [Glossina pallidipes salivary gland hypertrophy virus]	0.26	2e-21	0.24		112aa	5509	Musca domestica salivary gland hypertrophy virus	0.48	aminoacylase [Musca domestica salivary gland hypertrophy virus]	0.48	3e-27	0.98
					4705pb	53	Glossina pallidipes salivary gland hypertrophy virus	0.39	hypothetical protein SGHV028 [Glossina pallidipes salivary gland hypertrophy virus]	0.31	1e-05	0.13		156aa	7288	Musca domestica salivary gland hypertrophy virus	0.54	hypothetical protein MdSGHV028 [Musca domestica salivary gland hypertrophy virus]	0.4	3e-24	0.93
					2510pb	532	Musca domestica salivary gland hypertrophy virus	0.43	pif-1 [Musca domestica salivary gland hypertrophy virus]	0.43	2e-78	0.41
					1304pb	554	Musca domestica salivary gland hypertrophy virus	0.47	hypothetical protein MdSGHV018 [Musca domestica salivary gland hypertrophy virus]	0.47	2e-42	0.4
					4240pb	67	Glossina pallidipes salivary gland hypertrophy virus	0.23	hypothetical protein SGHV124 [Glossina pallidipes salivary gland hypertrophy virus]	0.23	3e-25	0.36
		M4411	377 (0.07%)	20(3.50%)	1889pb	1039	Musca domestica salivary gland hypertrophy virus	0.56	p74 [Musca domestica salivary gland hypertrophy virus]	0.56	8e-149	0.67
					4044pb	184	Glossina pallidipes salivary gland hypertrophy virus	0.27	Cg30-like protein [Glossina pallidipes salivary gland hypertrophy virus]	0.26	2e-12	0.19
					525pb	1948	Musca domestica salivary gland hypertrophy virus	0.37	p74 [Musca domestica salivary gland hypertrophy virus]	0.4	3e-24	0.72
					518pb	1949	Musca domestica salivary gland hypertrophy virus	0.36	p74 [Musca domestica salivary gland hypertrophy virus]	0.36	4e-17	0.98
					385pb	1950	Musca domestica salivary gland hypertrophy virus	0.38	p74 [Musca domestica salivary gland hypertrophy virus]	0.38	2e-13	0.95
					543pb	2069	Musca domestica salivary gland hypertrophy virus	0.53	hypothetical protein MdSGHV032 [Musca domestica salivary gland hypertrophy virus]	0.6	6e-32	0.53
					3025pb	2156	Musca domestica salivary gland hypertrophy virus	0.35	putative vacuolar sorting ATPase [Musca domestica salivary gland hypertrophy virus]	0.35	6e-49	0.3
					1747pb	2407	Musca domestica salivary gland hypertrophy virus	0.49	hypothetical protein MdSGHV030 [Musca domestica salivary gland hypertrophy virus]	0.53	1e-138	0.69
					722pb	3066	Musca domestica salivary gland hypertrophy virus	0.53	pif-1 [Musca domestica salivary gland hypertrophy virus]	0.53	2e-59	0.8
					644pb	3875	Musca domestica salivary gland hypertrophy virus	0.36	hypothetical protein MdSGHV096 [Musca domestica salivary gland hypertrophy virus]	0.36	2e-24	0.88
					413pb	4350	Musca domestica salivary gland hypertrophy virus	0.55	pif-1 [Musca domestica salivary gland hypertrophy virus]	0.55	2e-44	0.99
					392pb	4351	Musca domestica salivary gland hypertrophy virus	0.28	pif-1 [Musca domestica salivary gland hypertrophy virus]	0.54	7e-30	0.99
					305pb	4680	Musca domestica salivary gland hypertrophy virus	0.34	No significant similarity found.	/	/	/
					499pb	5241	Glossina pallidipes salivary gland hypertrophy virus	0.3	Cg30-like protein [Glossina pallidipes salivary gland hypertrophy virus]	0.28	5e-08	0.65
					518pb	5284	Musca domestica salivary gland hypertrophy virus	0.26	hypothetical protein MdSGHV022 [Musca domestica salivary gland hypertrophy virus]	0.29	1e-12	0.76
					381pb	5509	Musca domestica salivary gland hypertrophy virus	0.48	aminoacylase [Musca domestica salivary gland hypertrophy virus]	0.48	8e-27	0.86
					1128pb	67	Glossina pallidipes salivary gland hypertrophy virus	0.35	hypothetical protein GpSGHVEth159 [Glossina pallidipes salivary gland hypertrophy virus]	0.36	6e-05	0.19
					671pb	7288	Musca domestica salivary gland hypertrophy virus	0.59	hypothetical protein MdSGHV028 [Musca domestica salivary gland hypertrophy virus]	0.4	4e-23	0.65
					1979pb	831	Musca domestica salivary gland hypertrophy virus	0.25	hypothetical protein MdSGHV096 [Musca domestica salivary gland hypertrophy virus]	0.25	1e-41	0.96
					1428pb	901	Musca domestica salivary gland hypertrophy virus	0.52	hypothetical protein MdSGHV030 [Musca domestica salivary gland hypertrophy virus]	0.52	9e-59	0.45
Luteoviridae	Plants	M4412	5552 (4,17%)	/	/	/	/	/	/	/	/	/	/	/	/	/	/	/	/	/	/
Sobemovirus	Plants	M4412	4308 (3,24%)	/	/	/	/	/	/	/	/	/	/	/	/	/	/	/	/	/	/
Bromoviridae	Plants	M4414	4037 (3%)	1 (1,01%)	1481pb	66	Blackberry chlorotic ringspot virus	0.83	replicase P1 [Blackberry chlorotic ringspot virus]	0.84	0.0	0.97	1 (0,89%)	441aa	66	Blackberry chlorotic ringspot virus	0.85	replicase P1 [Blackberry chlorotic ringspot virus]	0.86	0.0	0.99
Tomato matilda virus	Plants	M4413	1050 (1,38%)	/	/	/	/	/	/	/	/	/	/	/	/	/	/	/	/	/	/
Geminiviridae	Plants	M4409	120 (0,17%)	/	/	/	/	/	/	/	/	/	/	/	/	/	/	/	/	/	/
		M4410	429 (0,41%)	/	/	/	/	/	/	/	/	/	2(0,39%)	186aa	163	?	0.34	putative replication initiation protein [Lytechinus variegatus variable sea urchin associated circular virus]	0.37	8e-32	0.96
														185aa	164	Sida yellow mosaic virus	0.37	putative replication initiation protein [Lytechinus variegatus variable sea urchin associated circular virus]	0.36	3e-31	0.97
Mimiviridae	Algae	M4409	/	1 (0,27%)	665 pb	6735	Moumouvirus monve	38%	integrase zinc-binding and helicase domain-containing protein [Moumouvirus Monve]	0.38	7e-30	0.95	1 (0,21%)	221 aa	6735	Moumouvirus monve	38%	integrase zinc-binding and helicase domain-containing protein [Moumouvirus Monve]	0.38	6e-30	0.95
